# Supplementary material for: Assessment of Water Footprints of Consumption and Production in Transboundary River Basins at Country-Basin Mesh-Based Spatial Resolution
Source: Int J Environ Res Public Health. 2019 Feb 27;16(5):703. doi: 10.3390/ijerph16050703 (PMC6427118; doi:10.3390/ijerph16050703)
Supplement: Supplementary file 1 [file ijerph-16-00703-s001.zip]

Archive with 4 entries (4 files):
- Supplementary material.doc
- Total and Blue Green Gray Water Footprint of Consumption.xls
- Net Blue Green Gray and Total Virtual Water per CBU.xls
- Blue Green Gray and Total Water Footprint of Production.xls
