# Supplementary material for: Assessment of Water Footprints of Consumption and Production in Transboundary River Basins at Country-Basin Mesh-Based Spatial Resolution
Source: Int J Environ Res Public Health. 2019 Feb 27;16(5):703. doi: 10.3390/ijerph16050703 (PMC6427118; doi:10.3390/ijerph16050703)
Supplement: Supplementary file 1 [file ijerph-16-00703-s001.zip › Total and Blue Green Gray Water Footprint of Consumption.xls]

## Sheet: Sheet1
列1	列2	列3	列4	列5	列6	列7	列8	列9	列10	列11	列12	列13	列14	列15	列16	列17	列18	列19	列20	列21	列22	列23	列24	列25	列26	列27	列28	列29	列30	列31	列32	列33	列34	列35	列36	列37	列38	列39	列40	列41	列42	列43	列44	列45	列46	列47	列48	列49	列50
Table S2. Blue, Green and Gray Virtual Water of Consumption within Global Transboundary River Basins per Country-Basin Unit in Km³/year.Period:1996-2005 Assessment of Water Footprints of Consumption and Production in Transboundary River Basins at Country-Basin Mesh-Based Spatial Resolution
OBJECTI	COUNTRY	Trasnbpundary River's Sub-basin	Blue Water Footprint of Consumption	Green Water Footprint of Consumption	Grey Water Footprint of Consumption	Total Water Footprint of Consumption	Population Number
1	Afghanistan	Aral Sea	0	0	0	0	3.76058
2	Afghanistan	Hari/Harirud	0	0	0	0	0.953001
3	Afghanistan	Helmand	0	0	0	0	5.34563
4	Afghanistan	Indus	0	0	0	0	6.56328
5	Afghanistan	Kowl E Namaksar	0	0	0	0	0.053596
6	Afghanistan	Murgab	0	0	0	0	0.660397
7	Angola	Chiloango	0	0.1	0	0.11	0.11193
8	Angola	Congo/Zaire	0.09	2.97	0.07	3.13	3.27052
9	Angola	Cuvelai/Etosha	0.01	0.26	0.01	0.28	0.289522
10	Angola	Kunene	0.04	1.29	0.03	1.36	1.42217
11	Angola	Okavango	0.02	0.76	0.02	0.8	0.839681
12	Angola	Zambezi	0.01	0.23	0.01	0.24	0.250691
13	Albania	Drin	0.14	0.83	0.21	1.18	0.75936
14	Albania	Lake Prespa	0.15	0.91	0.23	1.29	0.827931
15	Albania	Vijose	0.06	0.37	0.09	0.53	0.339767
16	Andorra	Ebro	0	0	0	0	0.085722
17	Argentina	Aysen	0	0	0	0	0.000998
18	Argentina	Baker	0	0	0	0	0.002246
19	Argentina	Carmen Silva/Chico	0	0.01	0	0.01	0.007042
20	Argentina	Gallegos/Chico	0	0	0	0.01	0.00317
21	Argentina	La Plata	1.2	14.43	1.89	17.52	10.9034
22	Argentina	Lake Fagnano	0	0.03	0	0.04	0.022705
23	Argentina	Palena	0	0.01	0	0.01	0.00696
24	Argentina	Pascua	0	0	0	0	0.000664
25	Argentina	Puelo	0.01	0.08	0.01	0.1	0.060736
26	Argentina	Rio Grande (South America)	0	0.02	0	0.03	0.016277
27	Argentina	Yelcho	0	0.03	0	0.04	0.024976
28	Armenia	Kura-Araks	0.5	2.74	0.84	4.07	2.82985
29	Austria	Danube	0.85	9.73	3.13	13.71	8.58118
30	Austria	Elbe	0.02	0.21	0.07	0.29	0.182938
31	Austria	Rhine	0.07	0.8	0.26	1.13	0.705265
32	Azerbaijan	Kura-Araks	0.9	3.65	0.99	5.54	4.44776
33	Burundi	Congo/Zaire	0.02	0.83	0.01	0.86	1.2019
34	Burundi	Nile	0.08	3.55	0.06	3.7	5.14663
35	Belgium	Rhine	0.48	4.14	1.8	6.43	3.40609
36	Belgium	Schelde	0.39	3.34	1.45	5.18	2.74515
37	Benin	Niger	0.02	1.01	0.02	1.06	0.931105
38	Benin	Oueme	0.1	4.86	0.12	5.08	4.46846
39	Benin	Volta	0.01	0.59	0.01	0.61	0.540355
40	Burkina Faso	Komoe	0.01	0.73	0.02	0.76	0.445583
41	Burkina Faso	Niger	0.07	3.5	0.07	3.64	2.13708
42	Burkina Faso	Volta	0.29	15.1	0.32	15.7	9.22195
43	Bangladesh	Ganges-Brahmaputra-Meghna	8.06	58.19	11.39	77.64	101.017
44	Bangladesh	Karnaphuli	0.27	1.98	0.39	2.65	3.44332
45	Bulgaria	Danube	0.25	5.39	1.21	6.84	2.97795
46	Bulgaria	Maritsa	0.19	4.25	0.95	5.4	2.35102
47	Bulgaria	Nestos	0.02	0.44	0.1	0.55	0.241645
48	Bulgaria	Struma	0.08	1.67	0.37	2.12	0.923041
49	Bulgaria	Velaka	0	0.08	0.02	0.1	0.041948
50	Bosnia and Herzegovina Herzegovina	Danube	0.12	3.81	0.56	4.48	3.56922
51	Bosnia and Herzegovina Herzegovina	Daugava	0	0.15	0.02	0.17	0.137263
52	Byelarus	Dnieper	0.06	1.32	0.35	1.74	1.01036
53	Byelarus	Narva	0.43	8.78	2.33	11.54	6.71877
54	Byelarus	Neman	0	0.05	0.01	0.07	0.038343
55	Byelarus	Vistula/Wista	0.1	2.04	0.54	2.68	1.55934
56	Byelarus	Belize	0.02	0.37	0.1	0.49	0.283283
57	Belize	Amazon	0	0.07	0.04	0.11	0.055457
58	Bolivia	Cancoso/Lauca	0.36	19.45	0.26	20.07	5.78851
59	Bolivia	La Plata	0	0.1	0	0.1	0.028342
60	Bolivia	Lake Titicaca-Poopo System	0.08	4.43	0.06	4.57	1.31877
61	Bolivia	Amazon	0.08	4.22	0.06	4.35	1.25576
62	Brazil	La Plata	0.5	12.93	1.09	14.53	7.16718
63	Brazil	Lagoon Mirim	2.95	75.66	6.39	84.99	41.929
64	Brazil	Oiapoque/Oyupock	0.04	0.99	0.08	1.11	0.549371
65	Brazil	Orinoco	0	0	0	0	0.000111
66	Brazil	Pandaruan	0	0	0	0	0.001181
67	Brunei	Ganges-Brahmaputra-Meghna	0.01	0.11	0.01	0.13	0.037512
68	Bhutan	Limpopo	0	0	0	0	1.56824
69	Botswana	Okavango	0.17	1.54	0.08	1.79	0.872667
70	Botswana	Orange	0.12	1.07	0.06	1.24	0.604167
71	Botswana	Zambezi	0.05	0.45	0.02	0.52	0.254703
72	Botswana	Congo/Zaire	0	0.04	0	0.05	0.023811
73	Central African Republic	Lake Chad	0.06	3.17	0.02	3.26	2.72852
74	Central African Republic	Sanaga	0.03	1.41	0.01	1.45	1.2141
75	Central African Republic	Alsek	0	0.03	0	0.03	0.02432
76	Canada	Chilkat	0	0	0	0	0.000582
77	Canada	Columbia	0	0	0	0	9.8e-05
78	Canada	Firth	0.06	0.67	0.24	0.97	0.415828
79	Canada	Fraser	0	0	0	0	0
80	Canada	Mississippi	0.08	0.82	0.3	1.19	0.510813
81	Canada	Nelson-Saskatchewan	0.01	0.06	0.02	0.08	0.0351
82	Canada	Skagit	0.73	7.62	2.76	11.12	4.76393
83	Canada	St. Croix	0	0	0	0	4.3e-05
84	Canada	St. John (North America)America)	0	0.01	0	0.01	0.003713
85	Canada	St. Lawrence	0.05	0.53	0.19	0.78	0.333743
86	Canada	Stikine	2.65	27.57	9.99	40.2	17.2285
87	Canada	Taku	0	0	0	0	0.000672
88	Canada	Whiting	0	0	0	0	3e-06
89	Canada	Yukon	0	0	0	0	2e-06
90	Canada	Danube	0	0.04	0.02	0.06	0.026434
91	Switzerland	Po	0.01	0.05	0.02	0.08	0.050884
92	Switzerland	Rhine	0	0.02	0.01	0.03	0.01812
93	Switzerland	Rhone	0.7	6.36	2.33	9.39	6.14309
94	Switzerland	Aysen	0.11	1	0.37	1.48	0.966109
95	Chile	Baker	0.01	0.03	0.01	0.05	0.043228
96	Chile	Carmen Silva/Chico	0	0.01	0	0.01	0.011739
97	Chile	Cullen	0	0	0	0	0.001403
98	Chile	Gallegos/Chico	0	0	0	0	0.000951
99	Chile	Palena	0	0.01	0	0.01	0.010765
100	Chile	Pascua	0	0.01	0	0.01	0.007124
101	Chile	Puelo	0	0	0	0	0.00052
102	Chile	Rio Grande (South America)	0.01	0.02	0.01	0.04	0.031685
103	Chile	Seno Union/Serrano	0	0	0	0	0.000197
104	Chile	Valdivia	0	0	0	0	0.002144
105	Chile	Yelcho	0.07	0.31	0.08	0.46	0.401501
106	Chile	Zapaleri	0	0	0	0	0.002099
107	Chile	Amur	0	0	0	0	0.000512
108	China	Bei Jiang/Hsi	7.15	42.61	15.39	65.15	60.8209
109	China	Ganges-Brahmaputra-Meghna	9.68	57.71	20.85	88.25	82.3899
110	China	Ili/Kunes He	0.2	1.2	0.43	1.84	1.71525
111	China	Indus	0.26	1.55	0.56	2.37	2.21255
112	China	Irrawaddy	0.01	0.07	0.02	0.1	0.093214
113	China	Mekong	0.16	0.96	0.35	1.47	1.37437
114	China	Ob	0.76	4.56	1.65	6.97	6.50634
115	China	Pu Lun T'o	0.01	0.07	0.03	0.11	0.103435
116	China	Red/Song Hong	0.05	0.32	0.12	0.49	0.457707
117	China	Salween	1.23	7.36	2.66	11.25	10.5031
118	China	Sujfun	0.22	1.32	0.48	2.02	1.88993
119	China	Tarim	0.05	0.31	0.11	0.48	0.44385
120	China	Tumen	1.08	6.41	2.32	9.81	9.15491
121	China	Yalu	0.23	1.39	0.5	2.13	1.99013
122	China	Bia	0.39	2.3	0.83	3.52	3.2826
123	Ivory Coast	Cavally	0.01	0.3	0.01	0.32	0.245216
124	Ivory Coast	Komoe	0.03	0.81	0.03	0.87	0.668898
125	Ivory Coast	Niger	0.06	1.63	0.06	1.75	1.35242
126	Ivory Coast	Sassandra	0.02	0.53	0.02	0.57	0.442925
127	Ivory Coast	Tano	0.14	3.68	0.14	3.96	3.05498
128	Ivory Coast	Volta	0.01	0.19	0.01	0.2	0.153679
129	Ivory Coast	Akpa	0.01	0.21	0.01	0.23	0.176446
130	Cameroon	Benito/Ntem	0	0.08	0	0.08	0.068029
131	Cameroon	Congo/Zaire	0.01	0.36	0.01	0.38	0.302072
132	Cameroon	Cross	0.02	0.58	0.02	0.61	0.487701
133	Cameroon	Lake Chad	0.01	0.44	0.01	0.46	0.369196
134	Cameroon	Niger	0.08	3.01	0.08	3.17	2.54517
135	Cameroon	Ogooue	0.12	4.46	0.12	4.69	3.77013
136	Cameroon	Sanaga	0	0.06	0	0.06	0.051774
137	Cameroon	Congo/Zaire	0.13	5.01	0.13	5.27	4.23522
138	Congo, Republic of the (Brazzaville)	Ogooue	0.25	3.14	0.15	3.54	4.50397
139	Congo, Republic of the (Brazzaville)	Amazon	0	0.05	0	0.05	0.069192
140	Colombia	Catatumbo	0.08	1.33	0.22	1.63	1.18398
141	Colombia	Mira	0.04	0.67	0.11	0.82	0.593809
142	Colombia	Orinoco	0.01	0.15	0.02	0.18	0.131882
143	Colombia	Patia	0.34	5.71	0.95	7	5.09462
144	Colombia	Corredores/Colorado	0.07	1.22	0.2	1.5	1.0907
145	Costa Rica	San Juan	0.01	0.14	0.04	0.19	0.130692
146	Costa Rica	Sixaola	0.24	2.28	0.76	3.28	2.20198
147	Costa Rica	Danube	0.01	0.1	0.03	0.15	0.101024
148	Czech Republic	Elbe	0.22	3.4	0.92	4.54	2.74961
149	Czech Republic	Oder/Odra	0.46	7.13	1.93	9.52	5.76767
150	Czech Republic	Danube	0.11	1.75	0.47	2.33	1.41246
151	Germany	Elbe	0.89	10.99	3	14.87	10.4299
152	Germany	Oder/Odra	1.44	17.87	4.88	24.19	16.9636
153	Germany	Rhine	0.05	0.62	0.17	0.84	0.58567
154	Germany	Awash	2.9	35.85	9.79	48.54	34.0372
155	Djibouti	Wiedau	0.01	0.08	0.01	0.1	0.092946
156	Denmark	Artibonite	0.01	0.11	0.03	0.14	0.087421
157	Dominican Republic	Daoura	0.03	0.21	0.03	0.27	0.191687
158	Algeria	Dra	0	0.01	0	0.01	0.005544
159	Algeria	Guir	0	0.01	0	0.02	0.009881
160	Algeria	Lake Chad	0.03	0.31	0.03	0.37	0.233443
161	Algeria	Medjerda	0	0.01	0	0.01	0.009261
162	Algeria	Niger	0.09	0.79	0.07	0.95	0.595232
163	Algeria	Tafna	0.01	0.1	0.01	0.12	0.076734
164	Algeria	Amazon	0.08	0.76	0.06	0.91	0.571309
165	Ecuador	Chira	0.24	2.63	0.45	3.32	1.65473
166	Ecuador	Mira	0.04	0.44	0.08	0.56	0.278756
167	Ecuador	Tumbes	0.04	0.46	0.08	0.59	0.291812
168	Ecuador	Zarumilla	0.01	0.15	0.03	0.19	0.095316
169	Ecuador	Nile	0.06	0.61	0.1	0.78	0.386265
170	Egypt	Baraka	21.81	20.06	13.66	55.53	41.407
171	Eritrea	Gash	0.04	1.23	0.04	1.31	1.19952
172	Eritrea	Nile	0.03	1.09	0.03	1.16	1.06111
173	Eritrea	Atui	0	0.14	0	0.14	0.132428
174	Western Sahara	Douro/Duero	0	0	0	0	0.007002
175	Spain	Ebro	0.69	3.88	0.73	5.3	2.15154
176	Spain	Guadiana	1.01	5.68	1.07	7.76	3.15232
177	Spain	Lima	0.46	2.59	0.49	3.54	1.43794
178	Spain	Mino	0.02	0.11	0.02	0.15	0.061845
179	Spain	Tagus/Tejo	0.2	1.13	0.21	1.54	0.62483
180	Spain	Gauja	2.07	11.64	2.18	15.9	6.45941
181	Estonia	Narva	0	0.02	0	0.03	0.017855
182	Estonia	Parnu	0.05	0.42	0.08	0.55	0.322654
183	Estonia	Awash	0.01	0.1	0.02	0.14	0.079102
184	Ethiopia	Gash	0.38	17.11	0.21	17.7	15.1683
185	Ethiopia	Juba-Shibeli	0.01	0.45	0.01	0.46	0.397064
186	Ethiopia	Lake Turkana	0.28	12.69	0.16	13.13	11.2485
187	Ethiopia	Lotagipi Swamp	0.3	13.45	0.17	13.91	11.919
188	Ethiopia	Nile	0	0.02	0	0.02	0.013436
189	Ethiopia	Kemi	0.63	28.26	0.35	29.23	25.047
190	Finland	Naatamo	0.01	0.14	0.04	0.19	0.131251
191	Finland	Olanga	0	0	0	0	0.001192
192	Finland	Oulu	0	0.01	0	0.01	0.007988
193	Finland	Pasvik	0.02	0.26	0.07	0.35	0.244662
194	Finland	Tana	0	0.01	0	0.01	0.006027
195	Finland	Torne/Tornealven	0	0	0	0	0.00196
196	Finland	Tuloma	0	0.03	0.01	0.04	0.02614
197	Finland	Vuoksa	0	0	0	0	0.000623
198	Finland	Garonne	0.04	0.52	0.14	0.69	0.489257
199	France	Rhine	0.4	3.99	0.88	5.27	2.94933
200	France	Rhone	0.51	5.13	1.13	6.77	3.79179
201	France	Roia	1.14	11.37	2.5	15	8.40104
202	France	Schelde	0.03	0.27	0.06	0.36	0.201753
203	France	Seine	0.47	4.67	1.02	6.16	3.44781
204	France	Yser	2.19	21.94	4.81	28.94	16.2088
205	France	Benito/Ntem	0.04	0.4	0.09	0.53	0.297425
206	Gabon	Mbe	0	0.08	0.01	0.09	0.06363
207	Gabon	Nyanga	0	0.03	0	0.03	0.022965
208	Gabon	Ogooue	0	0.04	0	0.05	0.033135
209	Gabon	Utamboni	0.04	0.69	0.05	0.77	0.532989
210	Gabon	Bann	0	0.01	0	0.02	0.011114
211	United Kingdom	Erne	0.04	0.42	0.11	0.58	0.458753
212	United Kingdom	Foyle	0	0.02	0.01	0.03	0.025501
213	United Kingdom	Kura-Araks	0.01	0.08	0.02	0.11	0.08764
214	Georgia	Sulak	0.36	4.98	0.9	6.25	2.75665
215	Georgia	Terek	0	0.05	0.01	0.06	0.026285
216	Georgia	Bia	0	0.05	0.01	0.06	0.024975
217	Ghana	Komoe	0.01	0.55	0.02	0.58	0.481944
218	Ghana	Tano	0.01	0.25	0.01	0.26	0.216324
219	Ghana	Volta	0.02	0.83	0.02	0.87	0.719242
220	Ghana	Corubal	0.17	7.91	0.23	8.3	6.88145
221	Guinea	Gambia	0.02	1.08	0.02	1.12	0.695976
222	Guinea	Great Scarcies	0.01	0.56	0.01	0.58	0.36076
223	Guinea	Little Scarcies	0.01	0.6	0.01	0.63	0.389479
224	Guinea	Loffa	0	0.15	0	0.15	0.09406
225	Guinea	Moa	0.01	0.24	0	0.25	0.153116
226	Guinea	Niger	0.02	0.96	0.02	1	0.622204
227	Guinea	Sassandra	0.07	3.14	0.06	3.26	2.03075
228	Guinea	Senegal	0.01	0.35	0.01	0.36	0.224406
229	Guinea	St. John (Africa)	0.02	0.96	0.02	1	0.622874
230	Guinea	St. Paul	0.01	0.38	0.01	0.39	0.244228
231	Guinea	Gambia	0.01	0.4	0.01	0.42	0.259049
232	Gambia, The	Corubal	0.02	0.34	0.02	0.39	0.434477
233	Guinea-Bissau	Geba	0	0.03	0	0.03	0.027768
234	Guinea-Bissau	Benito/Ntem	0.04	0.39	0.01	0.44	0.364132
235	Equatorial Guinea	Maritsa	0	0	0	0	0.350964
236	Greece	Nestos	0.08	0.4	0.09	0.57	0.242706
237	Greece	Struma	0.05	0.26	0.06	0.36	0.155015
238	Greece	Vardar	0.04	0.22	0.05	0.32	0.135111
239	Greece	Vijose	0.06	0.32	0.07	0.46	0.194648
240	Greece	Belize	0.02	0.08	0.02	0.12	0.049518
241	Guatemala	Grijalva	0	0.07	0.01	0.08	0.084548
242	Guatemala	Hondo	0.12	2.91	0.34	3.37	3.42775
243	Guatemala	Lempa	0	0.02	0	0.03	0.026533
244	Guatemala	Motaqua	0.02	0.53	0.06	0.62	0.626198
245	Guatemala	Suchiate	0.04	0.93	0.11	1.07	1.08997
246	Guatemala	Maroni	0.02	0.62	0.07	0.72	0.732883
247	French Guiana	Oiapoque/Oyupock	0	0	0	0	0.02959
248	French Guiana	Amazon	0	0	0	0	0.01237
249	Guyana	Barima	0	0.02	0	0.02	0.014195
250	Guyana	Corantijn/Courantyne	0	0	0	0.01	0.003724
251	Guyana	Essequibo	0	0	0	0	0.00081
252	Guyana	Chamelecon	0.04	0.41	0.07	0.52	0.33843
253	Honduras	Choluteca	0.01	0.25	0.02	0.28	0.238878
254	Honduras	Coco/Segovia	0.02	0.54	0.05	0.62	0.523539
255	Honduras	Lempa	0.01	0.12	0.01	0.13	0.112703
256	Honduras	Motaqua	0.02	0.47	0.04	0.54	0.456733
257	Honduras	Danube	0.01	0.19	0.02	0.22	0.185988
258	Croatia	Krka	0.11	3.87	0.84	4.82	2.85805
259	Croatia	Neretva	0	0.07	0.01	0.08	0.049539
260	Croatia	Artibonite	0	0.15	0.03	0.18	0.10759
261	Haiti	Danube	0.09	1.08	0.04	1.21	1.17054
262	Hungary	Sembakung	0.69	20.07	4.21	24.96	10.4714
263	Indonesia	Tami	0	0.03	0	0.04	0.031283
264	Indonesia	Tjeroaka-Wanggoe	0.03	0.32	0.04	0.38	0.342374
265	Indonesia	Fenney	0	0.01	0	0.01	0.005664
266	India	Ganges-Brahmaputra-Meghna	0.43	1.39	0.32	2.13	1.95963
267	India	Indus	93.3	301.71	69.05	464.06	426.211
268	India	Irrawaddy	19.78	63.95	14.64	98.36	90.3419
269	India	Kaladan	0.31	1	0.23	1.53	1.40736
270	India	Karnaphuli	0.05	0.16	0.04	0.24	0.219344
271	India	Erne	0.05	0.16	0.04	0.24	0.221931
272	Ireland	Atrak	0.01	0.11	0.03	0.15	0.140981
273	Iran	BahuKalat/Rudkha nehye	0.33	0.59	0.13	1.05	0.11772
274	Iran	Dasht	0.15	0.27	0.06	0.48	0.564128
275	Iran	Hari/Harirud	0.03	0.06	0.01	0.1	0.256949
276	Iran	Helmand	1.62	2.86	0.66	5.14	0.053156
277	Iran	Kowl E Namaksar	0.44	0.78	0.18	1.4	2.75321
278	Iran	Kura-Araks	0.16	0.29	0.07	0.52	0.751942
279	Iran	Tigris-Euphrates/Shatt al Arab	1.54	2.72	0.63	4.89	0.277913
280	Iran	Tigris-Euphrates/Shatt al Arab	5.49	9.69	2.23	17.4	2.62205
281	Iraq	Jordan	0	0	0	0	9.3243
282	Israel	Danube	0.14	1.01	0.15	1.3	21.7099
283	Italy	Po	0.02	0.22	0.05	0.29	0.562575
284	Italy	Jordan	3.61	32.19	7.29	43.08	0.127033
285	Jordan	Tigris-Euphrates/Shatt al Arab	1.39	6.89	1.06	9.34	18.7089
286	Jordan	Aral Sea	0	0	0	0	5.56459
287	Kazakhstan	Ili/Kunes He	0.98	4.72	0.52	6.22	0.000981
288	Kazakhstan	Ob	0.89	4.29	0.47	5.65	2.63535
289	Kazakhstan	Oral/Ural	2.12	10.19	1.12	13.43	2.39387
290	Kazakhstan	Shu/Chu	0.43	2.05	0.22	2.7	5.68769
291	Kazakhstan	Talas	0.18	0.87	0.1	1.15	1.14522
292	Kazakhstan	Volga	0.21	1.01	0.11	1.34	0.486838
293	Kazakhstan	Juba-Shibeli	0.02	0.09	0.01	0.12	0.566284
294	Kenya	Lake Natron	0.07	2.18	0.08	2.33	0.050217
295	Kenya	Lake Turkana	0.08	2.42	0.08	2.59	2.11426
296	Kenya	Lotagipi Swamp	0.11	3.42	0.12	3.65	2.3504
297	Kenya	Nile	0.01	0.17	0.01	0.18	3.31875
298	Kenya	Umba	0.39	11.78	0.41	12.58	0.160762
299	Kenya	Aral Sea	0	0.15	0.01	0.16	11.4234
300	Kyrgyzstan	Ili/Kunes He	1.29	5.06	0.62	6.96	0.14438
301	Kyrgyzstan	Shu/Chu	0.02	0.07	0.01	0.1	4.64329
302	Kyrgyzstan	Talas	0.37	1.45	0.18	1.99	0.065308
303	Kyrgyzstan	Tarim	0.05	0.21	0.03	0.29	1.33039
304	Kyrgyzstan	Mekong	0.02	0.07	0.01	0.1	0.196629
305	Cambodia (Kampuchea)	Song Vam Co Dong	0.68	11.01	0.13	11.83	0.065506
306	Cambodia (Kampuchea)	Han	0.12	1.88	0.02	2.02	10.9722
307	South Korea	Ca/Song-Koi	1.88	21.69	3.93	27.49	1.87255
308	Laos, People's Democratic Republic of	Ma	0.02	0.25	0.01	0.28	16.8755
309	Laos, People's Democratic Republic of	Mekong	0.01	0.17	0.01	0.19	0.271932
310	Laos, People's Democratic Republic of	Cavally	0.35	4.51	0.25	5.12	0.181421
311	Liberia	Cestos	0.01	0.16	0.01	0.18	4.9126
312	Liberia	Loffa	0.01	0.47	0.03	0.52	0.143871
313	Liberia	Mana-Morro	0.01	0.16	0.01	0.18	0.417281
314	Liberia	Moa	0	0.07	0	0.08	0.144048
315	Liberia	St. John (Africa)	0	0.13	0.01	0.14	0.065933
316	Liberia	St. Paul	0.02	0.52	0.03	0.57	0.114997
317	Liberia	Lake Chad	0.01	0.42	0.03	0.45	0.464775
318	Libya	Orange	0	0	0	0	0.368145
319	Lesotho	Neman	0.05	1.94	0.04	2.02	0.000321
320	Lithuania	Venta	0.13	2.91	0.45	3.49	1.23167
321	Lithuania	Rhine	0.01	0.24	0.04	0.29	2.29959
322	Luxembourg	Barta	0.07	1.41	0.34	1.82	0.189913
323	Latvia	Daugava	0.01	0.17	0.05	0.23	0.724565
324	Latvia	Gauja	0.03	0.69	0.21	0.93	0.126333
325	Latvia	Lielupe	0.02	0.32	0.1	0.44	0.518497
326	Latvia	Narva	0.02	0.38	0.12	0.52	0.243011
327	Latvia	Salaca	0.01	0.12	0.04	0.16	0.286824
328	Latvia	Venta	0	0.04	0.01	0.05	0.090872
329	Latvia	Daoura	0.01	0.18	0.05	0.24	0.027087
330	Morocco	Dra	0.06	0.43	0.03	0.53	0.132851
331	Morocco	Guir	0.18	1.22	0.1	1.49	0.305913
332	Morocco	Tafna	0.02	0.11	0.01	0.14	0.865052
333	Morocco	Danube	0.1	0.68	0.05	0.84	0.079438
334	Moldova	Dniester	0.17	1.45	0.23	1.85	0.484596
335	Moldova	Kogilnik	0.21	1.77	0.28	2.26	1.39222
336	Moldova	Sarata	0.05	0.46	0.07	0.59	1.7032
337	Moldova	Candelaria	0.02	0.13	0.02	0.17	0.445715
338	Mexico	Coatan Achute	0.01	0.07	0.01	0.09	0.128753
339	Mexico	Colorado	0.09	0.68	0.13	0.89	0.043837
340	Mexico	Grijalva	0.06	0.44	0.08	0.58	0.450699
341	Mexico	Hondo	0.83	6.59	1.26	8.68	0.29573
342	Mexico	Rio Grande (North America)	0.04	0.35	0.07	0.46	4.3898
343	Mexico	Tijuana	1.78	14.01	2.68	18.46	0.234008
344	Mexico	Yaqui	0.45	3.55	0.68	4.68	9.33482
345	Mexico	Drin	0.11	0.83	0.16	1.1	2.36506
346	Macedonia	Lake Prespa	0.02	0.16	0.04	0.22	0.554738
347	Macedonia	Struma	0.01	0.13	0.04	0.18	0.164798
348	Macedonia	Vardar	0.01	0.14	0.04	0.19	0.131098
349	Macedonia	Niger	0.15	1.6	0.44	2.18	0.142168
350	Mali	Senegal	1.25	14.51	0.5	16.25	1.62028
351	Mali	Volta	0.26	3.03	0.1	3.4	7.95134
352	Mali	Irrawaddy	0.09	1.08	0.04	1.21	1.66285
353	Myanmar (Burma)	Kaladan	1.19	31.19	0.84	33.21	0.591369
354	Myanmar (Burma)	Mekong	0.05	1.2	0.03	1.28	27.2906
355	Myanmar (Burma)	Pakchan	0.03	0.75	0.02	0.8	1.04773
356	Myanmar (Burma)	Salween	0	0.09	0	0.09	0.656899
357	Myanmar (Burma)	Amur	0.12	3.21	0.09	3.42	0.075773
358	Mongolia	Har Us Nur	0.02	0.66	0.03	0.71	2.80976
359	Mongolia	Jenisej/Yenisey	0.02	0.85	0.04	0.91	0.188507
360	Mongolia	Lake Ubsa-Nur	0.13	4.9	0.22	5.25	0.240455
361	Mongolia	Pu Lun T'o	0.01	0.24	0.01	0.25	1.39048
362	Mongolia	Danube	0	0.07	0	0.07	0.066768
363	Montenegro	Buzi	0.02	0.25	0.18	0.45	0.019172
364	Mozambique	Incomati	0.01	0.61	0.01	0.62	0.187073
365	Mozambique	Limpopo	0.01	0.42	0.01	0.43	0.558271
366	Mozambique	Maputo	0.02	0.96	0.02	0.99	0.384258
367		Pungwe	0	0.02	0	0.02	0.887872
368	Mozambique	Ruvuma	0.02	1.03	0.02	1.06	0.020346
369	Mozambique	Sabi	0.01	0.59	0.01	0.61	0.948825
370	Mozambique	Umbeluzi	0	0.3	0	0.31	0.545635
371	Mozambique	Zambezi	0.03	2.12	0.03	2.19	0.273399
372	Mozambique	Atui	0.05	3.38	0.05	3.49	1.9549
373	Mozambique	Senegal	0	0.01	0	0.01	3.11883
374	Mauritania	Zambezi	0.25	3.4	0.14	3.79	0.003837
375	Mauritania	Golok	0.16	8.17	0.64	8.97	1.4786
376	Malawi	Sembakung	0.17	1.89	0.22	2.28	9.58209
377	Malaysia	Cuvelai/Etosha	0.01	0.1	0.01	0.12	1.08358
378	Malaysia	Kunene	0.08	1.35	0.07	1.5	0.057425
379	Namibia	Okavango	0	0.02	0	0.02	0.893948
380	Namibia	Orange	0.03	0.45	0.02	0.51	0.014145
381	Namibia	Zambezi	0.01	0.25	0.01	0.28	0.300975
382	Namibia	Lake Chad	0	0.06	0	0.06	0.164214
383	Namibia	Niger	0.18	7.24	0.04	7.46	0.036807
384	Niger	Akpa	0.83	32.45	0.2	33.47	2.12122
385	Niger	Cross	0.01	0.45	0.01	0.46	9.513
386	Nigeria	Lake Chad	0.23	11.26	0.26	11.74	0.374228
387	Nigeria	Niger	0.5	25.08	0.57	26.16	9.45303
388	Nigeria	Oueme	1.19	59.09	1.35	61.62	21.0542
389	Nigeria	Coco/Segovia	0.12	6.12	0.14	6.38	49.6024
390	Nigeria	Negro	0.03	0.44	0.04	0.51	5.13846
391	Nicaragua	San Juan	0.02	0.33	0.03	0.38	0.556723
392	Nicaragua	Rhine	0.07	1.07	0.1	1.24	0.420787
393	Nicaragua	Glama	0.43	3.49	0.93	4.84	1.36036
394	Netherlands	Klaralven	0.09	0.71	0.19	0.99	3.30431
395	Norway	Naatamo	0.01	0.06	0.02	0.08	0.694148
396	Norway	Pasvik	0	0	0	0	0.054993
397	Norway	Tana	0	0	0	0.01	0.003091
398	Norway	Torne/Tornealven	0	0.01	0	0.01	0.003887
399	Norway	Ganges-Brahmaputra-Meghna	0	0.01	0	0.01	0.006242
400	Norway	Dasht	3.73	31.02	1.08	35.82	0.007983
401	Nepal	Helmand	0.21	0.37	0.09	0.67	29.8375
402	Pakistan	Indus	0.1	0.17	0.04	0.32	0.50359
403	Pakistan	Changuinola	50.95	87.84	22.01	160.79	0.239209
404	Pakistan	Amazon	0	0.04	0.01	0.05	120.789
405	Panama	Chira	1.34	7.18	1.12	9.64	0.04014
406	Peru	Lake Titicaca-Poopo System	0.06	0.34	0.05	0.45	8.85903
407	Peru	Zarumilla	0.16	0.85	0.13	1.14	0.414235
408	Peru	Fly	0.03	0.15	0.02	0.2	1.04637
409	Peru	Sepik	0	0	0	0	0.187829
410	Papua New Guinea	Tami	0	0	0	0	0.372799
411	Papua New Guinea	Tjeroaka-Wanggoe	0	0	0	0	0.975451
412	Papua New Guinea	Neman	0	0	0	0	0.036926
413	Papua New Guinea	Oder/Odra	0.02	0.29	0.09	0.4	0.005423
414	Poland	Vistula/Wista	0.82	14.05	4.67	19.54	0.282148
415	Poland	Amur	1.28	22.02	7.32	30.63	13.9052
416	Poland	Han	0	0.02	0.01	0.03	21.7925
417	Korea, Democratic People's Republic of (North)	Tumen	0.11	0.83	0.22	1.17	0.031462
418	Korea, Democratic People's Republic of (North)	Yalu	0.05	0.38	0.1	0.53	1.31416
419	Korea, Democratic People's Republic of (North)	Douro/Duero	0.26	1.9	0.5	2.67	0.595493
420	Korea, Democratic People's Republic of (North)	Guadiana	0.86	4.37	0.68	5.9	3.00512
421	Portugal	Mino	0.1	0.53	0.08	0.72	2.35597
422	Portugal	Tagus/Tejo	0.09	0.48	0.07	0.65	0.285571
423	Portugal	La Plata	0.62	3.18	0.49	4.3	0.259329
424	Portugal	Danube	0.27	9.19	0.43	9.9	1.71687
425	Paraguay	Amur	1.65	28.96	5.76	36.36	5.06378
426	Romania	Daugava	0.41	6.68	0.9	7.99	21.5312
427	Russia	Dnieper	0.01	0.17	0.02	0.2	4.31595
428	Russia	Don	0.34	5.51	0.74	6.59	0.108749
429	Russia	Har Us Nur	1.11	18.03	2.42	21.56	3.55744
430	Russia	Jenisej/Yenisey	0	0	0	0.01	11.6434
431	Russia	Kemi	0.63	10.29	1.38	12.31	0.002975
432	Russia	Lake Ubsa-Nur	0	0.02	0	0.02	6.64603
433	Russia	Lava/Pregel	0	0.02	0	0.02	0.01011
434	Russia	Mius	0.02	0.26	0.04	0.32	0.011759
435	Russia	Narva	0.02	0.36	0.05	0.43	0.170753
436	Russia	Neman	0.05	0.75	0.1	0.9	0.232188
437	Russia	Ob	0.02	0.32	0.04	0.38	0.487022
438	Russia	Olanga	2.15	35.06	4.7	41.91	0.204351
439	Russia	Oral/Ural	0	0.03	0	0.03	22.6352
440	Russia	Oulu	0.23	3.81	0.51	4.56	0.017508
441	Russia	Pasvik	0	0.02	0	0.03	2.46108
442	Russia	Samur	0	0.02	0	0.02	0.015377
443	Russia	Sujfun	0.02	0.29	0.04	0.34	0.009831
444	Russia	Sulak	0.02	0.34	0.05	0.41	0.186171
445	Russia	Terek	0.05	0.89	0.12	1.07	0.219582
446	Russia	Tuloma	0.26	4.27	0.57	5.1	0.577474
447	Russia	Drin	0.04	0.69	0.09	0.82	2.75576
448	Russia	Vardar	0.03	0.42	0.31	0.75	0.444725
449	Serbia	Amazon	0.1	1.57	1.14	2.82	0.315042
450	Serbia	Corantijn/Courantyne	0	0	0	0	1.17836
451	Suriname	Essequibo	0	0	0	0	0.000211
452	Suriname	Maroni	0	0.02	0	0.03	0.002562
453	Suriname	Danube	0	0.01	0	0.02	0.020073
454	Suriname	Vistula/Wista	0.3	4.19	1.02	5.52	0.013815
455	Slovakia	Danube	0.01	0.12	0.03	0.16	4.13013
456	Slovakia	Isonzo	0.19	2.59	1.09	3.87	0.120949
457	Slovenia	Aral Sea	0.03	0.4	0.17	0.59	1.92125
458	Slovenia	Amacuro	7.89	16.63	3.25	27.77	0.295167
459	Uzbekistan	Amazon	0	0	0	0	21.7229
460	Venezuela	Catatumbo	0	0.01	0	0.01	0.00133
461	Venezuela	Essequibo	0.05	0.73	0.11	0.89	0.00556
462	Venezuela	Orinoco	0.01	0.18	0.03	0.21	0.518853
463	Venezuela	Bei Jiang/Hsi	0.95	15.11	2.38	18.44	0.125439
464	Venezuela	Ca/Song-Koi	0.05	0.4	0.16	0.61	10.7832
465	Vietnam	Ma	0.26	2.04	0.83	3.13	0.57942
466	Vietnam	Mekong	0.26	2.03	0.83	3.12	2.9577
467	Vietnam	Red/Song Hong	0.95	7.44	3.03	11.42	2.94893
468	Vietnam	Volga	1.49	11.7	4.76	17.94	10.7855
469	Vietnam	Vuoksa	6.01	98.02	13.15	117.18	16.9508
470	Russia	Congo/Zaire	0	0.02	0	0.02	63.2844
471	Russia	Nile	0.01	0.9	0.01	0.93	0.010838
472	Rwanda	Baraka	0.06	5.61	0.09	5.76	1.12874
473	Rwanda	Gash	0.05	0.36	0.01	0.42	7.0196
474	Sudan	Lake Chad	0.12	0.85	0.03	1	0.244048
475	Sudan	Lotagipi Swamp	0.42	3.05	0.1	3.56	0.575885
476	Sudan	Nile	0.01	0.08	0	0.1	2.05216
477	Sudan	Gambia	6.23	45.32	1.44	52.99	0.055152
478	Sudan	Geba	0.06	0.67	0.03	0.75	30.5268
479	Senegal	Senegal	0.01	0.12	0	0.14	0.654571
480	Senegal	Great Scarcies	0.08	0.97	0.04	1.09	0.117405
481	Senegal	Little Scarcies	0.01	0.33	0.01	0.34	0.945701
482	Sierra Leone	Mana-Morro	0.02	0.7	0.01	0.73	0.239219
483	Sierra Leone	Moa	0	0.12	0	0.12	0.505159
484	Sierra Leone	Lempa	0.02	0.82	0.01	0.85	0.08431
485	Sierra Leone	Paz	0.11	1.77	0.33	2.21	0.59315
486	El Salvador	Awash	0.03	0.49	0.09	0.61	0.419842
487	El Salvador	Juba-Shibeli	0	0	0	0	2.13808
488	Somalia	Danube	0	0	0	0	0.593077
489	Somalia	Klaralven	0.64	9.94	7.25	17.83	0.239501
490	Serbia	Torne/Tornealven	0.08	1.07	0.32	1.47	3.07586
491	Sweden	Incomati	0	0.02	0.01	0.03	7.46005
492	Sweden	Maputo	0.03	0.2	0.01	0.24	1.02729
493	Swaziland	Umbeluzi	0.15	0.88	0.04	1.07	0.022527
494	Swaziland	Asi/Orontes	0.01	0.08	0	0.1	0.17039
495	Swaziland	Jordan	1.43	5.37	0.96	7.76	0.768888
496	Syria	Nahr El Kebir	0.18	0.69	0.12	1	0.068185
497	Syria	Tigris-Euphrates/Shatt al Arab	0.23	0.88	0.16	1.27	3.68406
498	Syria	Lake Chad	2.62	9.88	1.77	14.27	0.474015
499	Syria	Niger	0.18	10.94	0.05	11.16	0.600523
500	Chad	Mono	0.01	0.58	0	0.6	6.77418
501	Chad	Volta	0.04	1.92	0.07	2.03	7.63769
502	Togo	Mekong	0.03	1.56	0.05	1.65	0.407402
503	Togo	Salween	3.83	25.19	3.57	32.59	2.04691
504	Thailand	Aral Sea	0.02	0.13	0.02	0.16	1.66391
505	Thailand	Tarim	2.74	9.93	1.13	13.8	23.1606
506	Tajikistan	Aral Sea	0	0.01	0	0.01	0.115765
507	Tajikistan	Atrak	0.78	1.5	0.12	2.39	5.78193
508	Turkmenistan	Hari/Harirud	0.08	0.16	0.01	0.25	0.004497
509	Turkmenistan	Murgab	0.07	0.14	0.01	0.23	1.05216
510	Turkmenistan	Loes	0.25	0.47	0.04	0.75	0.109382
511	Turkmenistan	Medjerda	0.01	0.33	0	0.34	0.100054
512	Timor Leste	Asi/Orontes	0.73	4.92	0.39	6.05	0.332006
513	Tunisia	Coruh	0.52	2.37	0.49	3.38	0.185041
514	Turkey	Kura-Araks	0.16	0.72	0.15	1.03	2.72799
515	Turkey	Maritsa	0.35	1.58	0.33	2.26	2.06101
516	Turkey	Tigris-Euphrates/Shatt al Arab	0.13	0.6	0.13	0.86	0.629172
517	Turkey	Congo/Zaire	2.43	11.06	2.3	15.79	1.37435
518	Turkey	Lake Natron	0.17	4.61	0.12	4.9	0.523193
519	Tanzania, United Republic of	Nile	0.04	1.03	0.03	1.09	9.61508
520	Tanzania, United Republic of	Pangani	0.25	6.92	0.18	7.35	4.77354
521	Tanzania, United Republic of	Ruvuma	0.09	2.6	0.07	2.76	1.06613
522	Tanzania, United Republic of	Umba	0.03	0.89	0.02	0.94	7.15949
523	Tanzania, United Republic of	Zambezi	0.01	0.18	0	0.19	2.68852
524	Tanzania, United Republic of	Lotagipi Swamp	0.06	1.63	0.04	1.73	0.916727
525	Tanzania, United Republic of	Nile	0	0.09	0	0.09	0.18604
526	Uganda	Danube	0.26	24.75	0.3	25.31	1.68513
527	Uganda	Dnieper	0.15	3.13	0.92	4.2	0.082084
528	Ukraine	Dniester	1.18	24.72	7.27	33.16	23.4598
529	Ukraine	Don	0.25	5.27	1.55	7.08	2.66998
530	Ukraine	Kogilnik	0.33	6.93	2.04	9.3	21.061
531	Ukraine	Vistula/Wista	0.01	0.25	0.07	0.34	4.49366
532	Ukraine	La Plata	0.09	1.93	0.57	2.59	5.90394
533	Ukraine	Lagoon Mirim	0.05	1.71	0.1	1.86	0.216234
534	Uruguay	Alsek	0.01	0.37	0.02	0.4	1.64668
535	Uruguay	Colorado	0	0	0	0	0.872763
536	United States of America	Columbia	1.82	15.02	4.85	21.7	0.187923
537	United States of America	Firth	1.48	12.17	3.93	17.57	0
538	United States of America	Mississippi	0	0	0	0	7.63345
539	United States of America	Rio Grande (North America)	18.01	148.39	47.89	214.29	6.18225
540	United States of America	Skagit	0.16	1.34	0.43	1.94	0
541	United States of America	St. Croix	0.72	5.92	1.91	8.55	75.3891
542	United States of America	St. John (North America)	0	0.03	0.01	0.04	0.681912
543	United States of America	St. Lawrence	0	0.04	0.01	0.05	3.00932
544	United States of America	Stikine	0.02	0.15	0.05	0.22	0.013914
545	United States of America	Yaqui	6.14	50.57	16.32	73.03	0.018895
546	United States of America	Yukon	0	0	0	0	0.076424
547	United States of America	Saigon	0.03	0.21	0.07	0.3	25.6918
548	United States of America	Song Vam Co Dong	0.02	0.2	0.06	0.28	3e-06
549	Vietnam	Incomati	0.31	2.45	1	3.76	0.107097
550	Vietnam	Limpopo	0.29	2.3	0.93	3.52	0.100123
551	South Africa	Maputo	0.12	1.26	0.16	1.54	3.55066
552	South Africa	Orange	1.34	14.06	1.78	17.18	3.32847
553	South Africa	Thukela	0.08	0.83	0.11	1.02	1.23063
554	South Africa	Chiloango	0.93	9.81	1.24	11.98	13.6885
555	South Africa	Congo/Zaire	0.18	1.91	0.24	2.34	0.809442
556	Congo, Democratic Republic of (Kinshasa)	Nile	0	0.35	0	0.35	9.54696
557	Congo, Democratic Republic of (Kinshasa)	Zambezi	0.22	22.39	0.27	22.89	1.86149
558	Congo, Democratic Republic of (Kinshasa)	Congo/Zaire	0.01	1.25	0.02	1.27	0.639396
559	Congo, Democratic Republic of (Kinshasa)	Zambezi	0	0.01	0	0.01	41.4701
560	Zambia	Limpopo	0.08	1.65	0.12	1.85	2.30794
561	Zambia	Okavango	0.34	7.1	0.5	7.94	0.015769
562	Zimbabwe	Sabi	0.06	0.97	0.08	1.12	1.98857
563	Zimbabwe	Zambezi	0.01	0.14	0.01	0.17	8.55147
564	Zimbabwe	Sabi	0.22	3.34	0.27	3.83	0.935585
565	Zimbabwe	Zambezi	0.56	8.33	0.68	9.57	0.138426
[truncated: 205 more columns]
