# Supplementary material for: Assessment of Water Footprints of Consumption and Production in Transboundary River Basins at Country-Basin Mesh-Based Spatial Resolution
Source: Int J Environ Res Public Health. 2019 Feb 27;16(5):703. doi: 10.3390/ijerph16050703 (PMC6427118; doi:10.3390/ijerph16050703)
Supplement: Supplementary file 1 [file ijerph-16-00703-s001.zip › Net Blue Green Gray and Total Virtual Water per CBU.xls]

## Sheet: Sheet1
列1	列2	列3	列4	列5	列6	列7	列8	列9	列10	列11	列12	列13	列14	列15	列16	列17	列18	列19	列20	列21	列22	列23	列24	列25	列26	列27	列28	列29	列30	列31	列32	列33	列34	列35	列36	列37	列38	列39	列40	列41	列42	列43	列44	列45	列46	列47	列48	列49	列50
Table S3. Blue, Green and Gray Virtual Water Balance within Global Transboundary River Basins per Country-Basin Unit in Km³/year .Period:1996-2005 Assessment of Water Footprints of Consumption and Production in Transboundary River Basins at Country-Basin Mesh-Based Spatial Resolution
OBJECTI	COUNTRY	Area	Transboundary River basin's Sub-basin	Net Blue Virtual Water	Net Green Virtual Water	Net Grey Virtual Water	Total Net Virtual Water	Population Number
1	Afghanistan	10.75	Aral Sea	-0.62	-1.19	-0.12	-1.92	3.76058
2	Afghanistan	3.75	Hari/Harirud	-0.98	-0.67	-0.03	-1.69	0.953001
3	Afghanistan	27.75	Helmand	-2.45	-2.01	-0.16	-4.61	5.34563
4	Afghanistan	6.25	Indus	-0.67	-1.1	-0.21	-1.98	6.56328
5	Afghanistan	1	Kowl E Namaksar	0	0	0	0	0.053596
6	Afghanistan	3.5	Murgab	-0.25	-0.7	-0.02	-0.97	0.660397
7	Angola	0.25	Chiloango	0	0.03	0	0.03	0.11193
8	Angola	25.5	Congo/Zaire	0.09	0.03	0.05	0.17	3.27052
9	Angola	4.25	Cuvelai/Etosha	0.01	0.18	0	0.2	0.289522
10	Angola	7.5	Kunene	0.04	0.1	0.02	0.16	1.42217
11	Angola	12.5	Okavango	0	0.22	0.01	0.24	0.839681
12	Angola	20.25	Zambezi	0.01	-0.52	0	-0.52	0.250691
13	Albania	1	Drin	0.09	0.29	-0.25	0.13	0.75936
14	Albania	1	Lake Prespa	0.03	0.17	0.05	0.25	0.827931
15	Albania	0.25	Vijose	0.05	0.24	0.04	0.33	0.339767
16	Andorra	0.25	Ebro	-0.03	-0.12	-0.03	-0.17	0.085722
17	Argentina	0.25	Aysen	0	0	0	0	0.000998
18	Argentina	1.5	Baker	0	0	0	0	0.002246
19	Argentina	0.25	Carmen Silva/Chico	0	0.01	0	0.01	0.007042
20	Argentina	0.25	Gallegos/Chico	0	0	0	0	0.00317
21	Argentina	76.75	La Plata	-0.27	-54.71	-1.28	-56.27	10.9034
22	Argentina	0.75	Lake Fagnano	0	0.03	0	0.03	0.022705
23	Argentina	0.5	Palena	0	0.01	0	0.01	0.00696
24	Argentina	0.75	Pascua	0	0	0	0	0.000664
25	Argentina	0.5	Puelo	0.01	0.08	0.01	0.09	0.060736
26	Argentina	0.5	Rio Grande (South America)	0	0.02	0	0.02	0.016277
27	Argentina	1	Yelcho	0	0.02	0	0.02	0.024976
28	Armenia	3	Kura-Araks	-0.09	1.34	-0.08	1.16	2.82985
29	Austria	10.25	Danube	0.6	5.59	1.57	7.76	8.58118
30	Austria	0.25	Elbe	0.01	0.2	0.06	0.27	0.182938
31	Austria	0.25	Rhine	0.06	0.79	0.23	1.09	0.705265
32	Azerbaijan	7.25	Kura-Araks	-0.77	0.01	-0.42	-1.19	4.44776
33	Burundi	0.75	Congo/Zaire	0.02	0.28	0.01	0.31	1.2019
34	Burundi	1.25	Nile	0.08	-2.1	0.03	-1.99	5.14663
35	Belgium	2	Rhine	0.4	3.47	1.21	5.08	3.40609
36	Belgium	0.75	Schelde	0.25	2.72	0.29	3.26	2.74515
37	Benin	3.5	Niger	0.02	-0.72	0.01	-0.69	0.931105
38	Benin	4.25	Oueme	0.09	-1.38	0.05	-1.24	4.46846
39	Benin	1.25	Volta	0.01	0.19	0.01	0.21	0.540355
40	Burkina Faso	1.5	Komoe	-0.03	-0.21	-0.02	-0.26	0.445583
41	Burkina Faso	6.75	Niger	0.01	-0.52	-0.01	-0.52	2.13708
42	Burkina Faso	15	Volta	0.28	4.27	0.15	4.69	9.22195
43	Bangladesh	9.5	Ganges-Brahmaputra-Meghna	1.4	10.54	0.9	12.84	101.017
44	Bangladesh	1	Karnaphuli	0.22	1.25	0.28	1.75	3.44332
45	Bulgaria	5	Danube	0.05	0.12	-0.91	-0.74	2.97795
46	Bulgaria	3.75	Maritsa	-0.1	0.21	-0.45	-0.35	2.35102
47	Bulgaria	0.75	Nestos	-0.09	0.19	0.01	0.11	0.241645
48	Bulgaria	1.25	Struma	0	1.24	-0.31	0.93	0.923041
49	Bulgaria	0.25	Velaka	0	0.08	0.01	0.08	0.041948
50	Bosnia and Herzegovina Herzegovina	4.75	Danube	0.09	1.09	-0.09	1.09	3.56922
51	Byelarus	0.5	Daugava	0	-0.15	0	-0.14	0.137263
52	Byelarus	4	Dnieper	0.03	-3.74	-0.82	-4.52	1.01036
53	Byelarus	17.5	Narva	0.25	-7.21	-1.16	-8.11	6.71877
54	Byelarus	0.5	Neman	0	-0.18	-0.04	-0.23	0.038343
55	Byelarus	5	Vistula/Wista	0.05	-3.03	-0.67	-3.65	1.55934
56	Belize	1.25	Belize	0	-0.77	-0.17	-0.94	0.283283
57	Bolivia	0.5	Amazon	0	0.04	0.02	0.05	0.055457
58	Bolivia	60	Cancoso/Lauca	0.23	13.78	0.1	14.11	5.78851
59	Bolivia	2	La Plata	0	0.09	0	0.09	0.028342
60	Bolivia	21.75	Lake Titicaca-Poopo System	-0.11	0.2	0	0.09	1.31877
61	Brazil	4.75	Amazon	0.05	4.04	0.04	4.12	1.25576
62	Brazil	298.5	La Plata	0.44	-6.3	-0.13	-5.99	7.16718
63	Brazil	120	Lagoon Mirim	0.39	-63.97	-3.78	-67.36	41.929
64	Brazil	2.5	Oiapoque/Oyupock	-0.33	0.01	-0.01	-0.33	0.549371
65	Brazil	0.5	Orinoco	0	0	0	0	0.000111
66	Brunei	0.25	Pandaruan	0	0	0	0	0.001181
67	Bhutan	0.25	Ganges-Brahmaputra-Meghna	0.01	0.02	0.01	0.05	0.037512
68	Botswana	4	Limpopo	-0.07	-1.03	-0.31	-1.41	1.56824
69	Botswana	6.75	Okavango	0.16	1.3	0.03	1.49	0.872667
70	Botswana	32.25	Orange	0.11	0.93	0.02	1.06	0.604167
71	Botswana	10.5	Zambezi	0.04	0.17	-0.01	0.19	0.254703
72	Central African Republic	1.5	Congo/Zaire	0	0.03	0	0.04	0.023811
73	Central African Republic	32.5	Lake Chad	0.05	0.32	0.01	0.38	2.72852
74	Central African Republic	18.75	Sanaga	0.02	0.42	0	0.44	1.2141
75	Canada	0.25	Alsek	0	-0.03	0	-0.03	0.02432
76	Canada	4.5	Chilkat	0	0	0	0	0.000582
77	Canada	0.25	Columbia	0	0	0	0	9.8e-05
78	Canada	14.25	Firth	0	0.18	0.01	0.19	0.415828
79	Canada	0.75	Fraser	0	0	0	0	0
80	Canada	32.25	Mississippi	-0.15	-0.68	-0.28	-1.1	0.510813
81	Canada	8.75	Nelson-Saskatchewan	-0.39	-9.63	-1.98	-12	0.0351
82	Canada	126.25	Skagit	-1.48	-101.45	-17.08	-120.01	4.76393
83	Canada	0.25	St. Croix	0	0	0	0	4.3e-05
84	Canada	0.25	St. John (North America)America)	0	-0.01	-0.01	-0.02	0.003713
85	Canada	3.5	St. Lawrence	0.02	0.27	0.02	0.32	0.333743
86	Canada	66.5	Stikine	0.87	8.1	-0.71	8.25	17.2285
87	Canada	7	Taku	0	0	0	0	0.000672
88	Canada	2.75	Whiting	0	0	0	0	3e-06
89	Canada	0.25	Yukon	0	0	0	0	2e-06
90	Switzerland	61.25	Danube	0	0.04	0	0.04	0.026434
91	Switzerland	0.25	Po	0	0.05	0.02	0.07	0.050884
92	Switzerland	0.25	Rhine	0	-0.04	-0.02	-0.06	0.01812
93	Switzerland	3.25	Rhone	0.58	5	1.81	7.39	6.14309
94	Chile	1.25	Aysen	0.09	0.9	0.27	1.26	0.966109
95	Chile	1.5	Baker	0.01	0.03	0	0.04	0.043228
96	Chile	2.5	Carmen Silva/Chico	0	0	0	0.01	0.011739
97	Chile	0.25	Cullen	0	0	0	0	0.001403
98	Chile	0.25	Gallegos/Chico	0	0	0	0	0.000951
99	Chile	1	Palena	0	0	0	0	0.010765
100	Chile	1	Pascua	0	0	0	0	0.007124
101	Chile	0.75	Puelo	0	0	0	0	0.00052
102	Chile	0.5	Rio Grande (South America)	0	0.01	0	0.01	0.031685
103	Chile	0.5	Seno Union/Serrano	0	0	0	0	0.000197
104	Chile	0.75	Valdivia	0	0	0	0	0.002144
105	Chile	1	Yelcho	-0.11	-0.19	-0.16	-0.45	0.401501
106	Chile	0.25	Zapaleri	0	0	0	0	0.002099
107	China	0.25	Amur	0	0	0	0	0.000512
108	China	107	Bei Jiang/Hsi	-0.8	-12.76	-9.99	-23.54	60.8209
109	China	36.5	Ganges-Brahmaputra-Meghna	6.38	24.04	1.41	31.83	82.3899
110	China	29.25	Ili/Kunes He	-0.01	0.55	0.01	0.56	1.71525
111	China	5.75	Indus	-1.34	0.44	-0.28	-1.18	2.21255
112	China	8.25	Irrawaddy	0.01	0.06	0	0.07	0.093214
113	China	1.5	Mekong	0.11	0.01	0.04	0.16	1.37437
114	China	16.5	Ob	0.43	1.49	0.35	2.28	6.50634
115	China	1.5	Pu Lun T'o	-0.01	0.03	0	0.01	0.103435
116	China	9	Red/Song Hong	-0.07	0.13	-0.04	0.02	0.457707
117	China	7	Salween	0.83	4.29	1.13	6.24	10.5031
118	China	11	Sujfun	0.13	0.05	-0.07	0.11	1.88993
119	China	1.5	Tarim	0.04	0.17	0.03	0.24	0.44385
120	China	107.5	Tumen	-5.8	3.31	-1.23	-3.72	9.15491
121	China	2.25	Yalu	0.06	0.27	-0.03	0.3	1.99013
122	Ivory Coast	3	Bia	0.32	1.26	0.25	1.83	3.2826
123	Ivory Coast	0.25	Cavally	0.01	0.13	0.01	0.14	0.245216
124	Ivory Coast	1.5	Komoe	0.03	0.58	0.02	0.62	0.668898
125	Ivory Coast	4.75	Niger	0.06	-3.35	0.01	-3.28	1.35242
126	Ivory Coast	2.25	Sassandra	0	-2.67	-0.01	-2.68	0.442925
127	Ivory Coast	4.5	Tano	0.13	-3.96	0.06	-3.77	3.05498
128	Ivory Coast	0.25	Volta	0.01	-0.22	0	-0.21	0.153679
129	Cameroon	0.75	Akpa	0	-0.62	0	-0.61	0.176446
130	Cameroon	0.25	Benito/Ntem	0	0.08	0	0.08	0.068029
131	Cameroon	1.75	Congo/Zaire	0.01	0.36	0.01	0.37	0.302072
132	Cameroon	6.75	Cross	0.01	0.55	0.01	0.57	0.487701
133	Cameroon	1	Lake Chad	0.01	0.44	0	0.45	0.369196
134	Cameroon	3.75	Niger	0.08	1.21	0.04	1.33	2.54517
135	Cameroon	8	Ogooue	0.12	-1.17	0.05	-1	3.77013
136	Cameroon	0.5	Sanaga	0	0.06	0	0.06	0.051774
137	Congo, Republic of the (Brazzaville)	10.5	Congo/Zaire	0.13	-1.99	0.06	-1.79	4.23522
138	Congo, Republic of the (Brazzaville)	20.5	Ogooue	0.24	2.58	0.08	2.91	4.50397
139	Colombia	2.25	Amazon	0	0	0	0.01	0.069192
140	Colombia	29.75	Catatumbo	0.07	0.59	0.09	0.75	1.18398
141	Colombia	1.75	Mira	0.03	0.05	-0.04	0.04	0.593809
142	Colombia	0.25	Orinoco	0.01	0.09	-0.01	0.09	0.131882
143	Colombia	27	Patia	0.31	2.43	0.55	3.29	5.09462
144	Costa Rica	2	Corredores/Colorado	0.02	0.27	-0.01	0.29	1.0907
145	Costa Rica	0.25	San Juan	0	-0.15	0.01	-0.14	0.130692
146	Costa Rica	1.25	Sixaola	0.2	1.76	0.33	2.3	2.20198
147	Czech Republic	0.5	Danube	0.01	0.09	0.02	0.12	0.101024
148	Czech Republic	2.75	Elbe	0.14	0.81	0.14	1.08	2.74961
149	Czech Republic	5.75	Oder/Odra	0.32	-1.74	-0.83	-2.25	5.76767
150	Germany	1	Danube	0.08	1.35	0.23	1.66	1.41246
151	Germany	7.25	Elbe	0.55	3.72	0.42	4.69	10.4299
152	Germany	11	Oder/Odra	0.78	5.8	0.14	6.73	16.9636
153	Germany	1	Rhine	0.02	-0.24	-0.09	-0.3	0.58567
154	Djibouti	11.25	Awash	1.76	27.04	5.57	34.36	34.0372
155	Denmark	0.75	Wiedau	0.01	0.08	0	0.1	0.092946
156	Dominican Republic	0.25	Artibonite	0	-0.43	-0.08	-0.51	0.087421
157	Algeria	0.25	Daoura	-0.2	-0.57	0.01	-0.76	0.191687
158	Algeria	1.75	Dra	0	0.01	0	0.01	0.005544
159	Algeria	2	Guir	0	0.01	0	0.02	0.009881
160	Algeria	6	Lake Chad	0.03	0.31	0.02	0.37	0.233443
161	Algeria	7.5	Medjerda	0	0.01	0	0.01	0.009261
162	Algeria	0.75	Niger	-0.07	0.2	0.04	0.17	0.595232
163	Algeria	14.5	Tafna	0.01	0.1	0.01	0.12	0.076734
164	Ecuador	0.5	Amazon	0.08	0.64	0.05	0.76	0.571309
165	Ecuador	9.75	Chira	0.17	1.13	0.29	1.6	1.65473
166	Ecuador	0.5	Mira	-0.02	0.21	0.03	0.22	0.278756
167	Ecuador	0.5	Tumbes	0.04	0.4	0.06	0.5	0.291812
168	Ecuador	0.5	Zarumilla	-0.05	0.06	0	0.01	0.095316
169	Egypt	0.25	Nile	0.06	0.48	0.08	0.62	0.386265
170	Eritrea	25.5	Baraka	4.82	17.87	3.56	26.25	41.407
171	Eritrea	3.5	Gash	0.03	0.87	0.03	0.92	1.19952
172	Eritrea	2	Nile	0.03	-0.54	0.02	-0.5	1.06111
173	Western Sahara	0.5	Atui	0	0	0	0.01	0.132428
174	Spain	1.75	Douro/Duero	0	0	0	0	0.007002
175	Spain	8.25	Ebro	-1.04	-6.44	-1.42	-8.91	2.15154
176	Spain	10	Guadiana	-1.46	-5.44	-0.97	-7.88	3.15232
177	Spain	6.5	Lima	-2.32	-5.28	-0.85	-8.44	1.43794
178	Spain	0.25	Mino	-0.02	-0.02	0	-0.04	0.061845
179	Spain	1.5	Tagus/Tejo	0.16	0.94	0.16	1.25	0.62483
180	Estonia	5.25	Gauja	1.12	7.26	1.25	9.64	6.45941
181	Estonia	0.25	Narva	0	-0.06	-0.01	-0.07	0.017855
182	Estonia	2.75	Parnu	0.05	-1.1	-0.08	-1.14	0.322654
183	Ethiopia	0.75	Awash	0.01	-0.73	-0.07	-0.78	0.079102
184	Ethiopia	12	Gash	-0.32	5.97	0.1	5.75	15.1683
185	Ethiopia	0.5	Juba-Shibeli	0.01	-0.85	-0.01	-0.85	0.397064
186	Ethiopia	29.25	Lake Turkana	0.2	7.77	0.1	8.07	11.2485
187	Ethiopia	9.75	Lotagipi Swamp	0.24	6.89	0.08	7.21	11.919
188	Ethiopia	0.25	Nile	0	0	0	0	0.013436
189	Finland	29	Kemi	0.11	12.48	0.17	12.76	25.047
190	Finland	11.25	Naatamo	0	0.14	0	0.14	0.131251
191	Finland	0.25	Olanga	0	0	0	0	0.001192
192	Finland	0.5	Oulu	0	0.01	0	0.01	0.007988
193	Finland	5	Pasvik	0.01	0.09	0.03	0.14	0.244662
194	Finland	2.75	Tana	0	0.01	0	0.01	0.006027
195	Finland	1.25	Torne/Tornealven	0	0	0	0	0.00196
196	Finland	2.75	Tuloma	0	0.03	0	0.03	0.02614
197	Finland	0.25	Vuoksa	0	0	0	0	0.000623
198	France	9	Garonne	0.02	0.06	0.04	0.12	0.489257
199	France	6.25	Rhine	-0.54	-4.36	-0.86	-5.77	2.94933
200	France	2.75	Rhone	0.3	2.26	0.07	2.63	3.79179
201	France	9.75	Roia	0.37	2.49	0.14	3	8.40104
202	France	0.25	Schelde	0.01	0.27	-0.02	0.27	0.201753
203	France	1.25	Seine	0.33	2.13	0.33	2.8	3.44781
204	France	10.5	Yser	1.06	3.86	0.1	5.02	16.2088
205	Gabon	0.25	Benito/Ntem	0.01	0.13	-0.18	-0.03	0.297425
206	Gabon	1	Mbe	0	0.08	0	0.09	0.06363
207	Gabon	1	Nyanga	0	0.03	0	0.03	0.022965
208	Gabon	1.25	Ogooue	0	0.04	0	0.05	0.033135
209	Gabon	14.75	Utamboni	0.04	-0.02	0.03	0.04	0.532989
210	United Kingdom	0.25	Bann	0	0.01	0	0.02	0.011114
211	United Kingdom	0.75	Erne	0.03	0.13	0.04	0.21	0.458753
212	United Kingdom	0.25	Foyle	0	0.01	0	0.02	0.025501
213	Georgia	0.25	Kura-Araks	0.01	0.06	0.02	0.08	0.08764
214	Georgia	3.75	Sulak	-0.19	2.81	-0.26	2.35	2.75665
215	Georgia	0.25	Terek	0	0.04	-0.01	0.03	0.026285
216	Ghana	0.25	Bia	0	0.02	-0.01	0.01	0.024975
217	Ghana	0.75	Komoe	0.01	0.26	0.01	0.27	0.481944
218	Ghana	0.25	Tano	0	-0.05	0	-0.04	0.216324
219	Ghana	0.75	Volta	0.02	-0.17	0.01	-0.14	0.719242
220	Guinea	13.5	Corubal	0.14	-9.68	0.08	-9.45	6.88145
221	Guinea	1.25	Gambia	0.02	0.32	0.01	0.35	0.695976
222	Guinea	1	Great Scarcies	0.01	0.1	0.01	0.12	0.36076
223	Guinea	0.75	Little Scarcies	0.01	0.05	0.01	0.06	0.389479
224	Guinea	0.5	Loffa	0	-0.04	0	-0.04	0.09406
225	Guinea	0.25	Moa	0	0.2	0	0.21	0.153116
226	Guinea	0.75	Niger	0.02	-0.54	0.01	-0.5	0.622204
227	Guinea	8.25	Sassandra	0.05	-0.79	0.02	-0.72	2.03075
228	Guinea	0.75	Senegal	0.01	-0.79	0	-0.78	0.224406
229	Guinea	2.75	St. John (Africa)	0.02	-0.21	0.01	-0.19	0.622874
230	Guinea	0.25	St. Paul	0.01	0.38	0.01	0.39	0.244228
231	Gambia, The	0.5	Gambia	0.01	-0.04	0	-0.03	0.259049
232	Guinea-Bissau	0.75	Corubal	0.02	-0.67	0.01	-0.64	0.434477
233	Guinea-Bissau	0.25	Geba	0	-0.16	0	-0.15	0.027768
234	Equatorial Guinea	1	Benito/Ntem	0.04	-0.15	0.01	-0.11	0.364132
235	Greece	1.75	Maritsa	0	-1.07	-0.04	-1.11	0.350964
236	Greece	0.5	Nestos	-0.73	-1.03	-0.14	-1.9	0.242706
237	Greece	0.5	Struma	0.01	0.16	0.04	0.2	0.155015
238	Greece	0.25	Vardar	-0.06	-0.16	0.01	-0.21	0.135111
239	Greece	0.5	Vijose	-0.53	-0.49	-0.1	-1.12	0.194648
240	Guatemala	0.5	Belize	0.01	-0.17	-0.02	-0.18	0.049518
241	Guatemala	0.5	Grijalva	0	-0.16	0	-0.16	0.084548
242	Guatemala	4.75	Hondo	0.11	-0.08	0.09	0.12	3.42775
243	Guatemala	0.25	Lempa	0	0.02	0	0.03	0.026533
244	Guatemala	0.5	Motaqua	0.02	-1	-0.07	-1.05	0.626198
245	Guatemala	0.75	Suchiate	0.03	-1.03	-0.06	-1.06	1.08997
246	French Guiana	0.25	Maroni	0.02	0.5	0.05	0.57	0.732883
247	French Guiana	2.25	Oiapoque/Oyupock	0	0	0	0	0.02959
248	Guyana	1.25	Amazon	0	-0.03	0	-0.03	0.01237
249	Guyana	1.5	Barima	0	-0.01	0	0	0.014195
250	Guyana	0.25	Corantijn/Courantyne	0	0	0	0.01	0.003724
251	Guyana	1.75	Essequibo	0	0	0	0	0.00081
252	Honduras	12.75	Chamelecon	-0.13	-0.52	0.01	-0.65	0.33843
253	Honduras	0.25	Choluteca	0.01	0	0	0.01	0.238878
254	Honduras	0.5	Coco/Segovia	0.02	0.13	0.02	0.17	0.523539
255	Honduras	0.25	Lempa	0.01	0.04	0	0.05	0.112703
256	Honduras	0.5	Motaqua	0.02	-0.48	-0.08	-0.54	0.456733
257	Croatia	0.25	Danube	-0.01	-0.05	0	-0.06	0.185988
258	Croatia	3.75	Krka	0.09	0.82	0.2	1.11	2.85805
259	Croatia	0.25	Neretva	0	-0.59	-0.1	-0.69	0.049539
260	Haiti	0.25	Artibonite	0	0.15	0.03	0.18	0.10759
261	Hungary	0.5	Danube	0.09	-1.29	0.02	-1.17	1.17054
262	Indonesia	11.25	Sembakung	0.11	-1.09	-2.06	-3.04	10.4714
263	Indonesia	0.5	Tami	0	-0.13	0	-0.13	0.031283
264	Indonesia	6.75	Tjeroaka-Wanggoe	0.02	-1.21	-0.03	-1.21	0.342374
265	India	0.25	Fenney	0	-0.07	0	-0.08	0.005664
266	India	0.25	Ganges-Brahmaputra-Meghna	0.4	1.26	0.25	1.91	1.95963
267	India	90	Indus	0.09	101.52	9.74	111.34	426.211
268	India	36.75	Irrawaddy	-21.72	6.54	-4.03	-19.21	90.3419
269	India	1.5	Kaladan	0.3	0.56	0.2	1.07	1.40736
270	India	0.75	Karnaphuli	0.05	0.14	0.03	0.23	0.219344
271	Ireland	0.5	Erne	0.05	-0.09	-0.01	-0.05	0.221931
272	Iran	0.5	Atrak	0.01	0.06	0.01	0.08	0.140981
273	Iran	2.25	BahuKalat/Rudkha nehye	0.32	0.4	0.02	0.73	0.11772
274	Iran	1.75	Dasht	0.15	0.27	0.05	0.46	0.564128
275	Iran	0.5	Hari/Harirud	0.03	0.06	0.01	0.09	0.256949
276	Iran	3.75	Helmand	1.05	2.5	0.36	3.91	0.053156
277	Iran	5.5	Kowl E Namaksar	0.43	0.72	0.1	1.25	2.75321
278	Iran	2.25	Kura-Araks	0.16	0.16	0.02	0.34	0.751942
279	Iran	4.25	Tigris-Euphrates/Shatt al Arab	0.33	-0.93	-0.4	-1.01	0.277913
280	Iraq	16.5	Tigris-Euphrates/Shatt al Arab	-3.31	-1.63	-1	-5.93	2.62205
281	Israel	29.75	Jordan	-11.53	-8.02	-9.72	-29.27	9.3243
282	Italy	0.75	Danube	0.07	0.27	-0.08	0.26	21.7099
283	Italy	0.5	Po	0.02	-0.04	-0.16	-0.18	0.562575
284	Jordan	10.25	Jordan	0.46	15.18	0.57	16.2	0.127033
285	Jordan	2	Tigris-Euphrates/Shatt al Arab	1.32	6.64	0.9	8.86	18.7089
286	Kazakhstan	0.25	Aral Sea	0	0	0	0	5.56459
287	Kazakhstan	47.75	Ili/Kunes He	-3.03	3.32	-1.23	-0.94	0.000981
288	Kazakhstan	11.5	Ob	0.03	2.98	-0.6	2.42	2.63535
289	Kazakhstan	96.5	Oral/Ural	0.84	-40.46	-2.58	-42.21	2.39387
290	Kazakhstan	22	Shu/Chu	0.4	-3.27	-0.31	-3.18	5.68769
291	Kazakhstan	20.75	Talas	-0.33	0.11	-0.3	-0.52	1.14522
292	Kazakhstan	4	Volga	-0.09	0.56	-0.22	0.25	0.486838
293	Kenya	0.5	Juba-Shibeli	0.02	-0.14	0	-0.12	0.566284
294	Kenya	16.75	Lake Natron	0.07	-0.03	0	0.03	0.050217
295	Kenya	1.75	Lake Turkana	0.07	1.99	0.03	2.09	2.11426
296	Kenya	8	Lotagipi Swamp	0.11	1.18	0.04	1.33	2.3504
297	Kenya	1.5	Nile	0.01	0.13	0	0.14	3.31875
298	Kenya	4	Umba	0.37	9.48	0.26	10.1	0.160762
299	Kyrgyzstan	0.25	Aral Sea	0	0.12	0	0.13	11.4234
300	Kyrgyzstan	12.25	Ili/Kunes He	0.2	3.55	0.09	3.85	0.14438
301	Kyrgyzstan	0.75	Shu/Chu	0.02	0.06	0	0.08	4.64329
302	Kyrgyzstan	1.75	Talas	-1.05	0.07	-0.03	-1.02	0.065308
303	Kyrgyzstan	1.25	Tarim	0.05	0.15	0.01	0.2	1.33039
304	Cambodia (Kampuchea)	2	Mekong	0.02	0.03	-0.01	0.04	0.196629
305	Cambodia (Kampuchea)	13.25	Song Vam Co Dong	0.06	2.98	-0.71	2.33	0.065506
306	South Korea	0.75	Han	-0.75	-3.88	-0.98	-5.62	10.9722
307	Laos, People's Democratic Republic of	2.25	Ca/Song-Koi	1.63	20.59	3.02	25.24	1.87255
308	Laos, People's Democratic Republic of	1	Ma	0.02	0.12	-0.02	0.11	16.8755
309	Laos, People's Democratic Republic of	1	Mekong	0	0.07	0	0.07	0.271932
310	Liberia	16	Cavally	-0.16	0.74	-0.03	0.55	0.181421
311	Liberia	1	Cestos	0	-0.3	0.01	-0.29	4.9126
312	Liberia	1.25	Loffa	0.01	-0.62	0.01	-0.6	0.143871
313	Liberia	0.75	Mana-Morro	0	0.16	0.01	0.18	0.417281
314	Liberia	0.25	Moa	0	0.07	0	0.08	0.144048
315	Liberia	0.25	St. John (Africa)	0	0.13	0.01	0.14	0.065933
316	Liberia	1	St. Paul	0.02	-0.7	0.03	-0.66	0.114997
317	Libya	1.25	Lake Chad	0.01	0.42	0.02	0.45	0.464775
318	Lesotho	0.25	Orange	0	0	0	0	0.368145
319	Lithuania	1.5	Neman	0.04	1.23	0.01	1.28	0.000321
320	Lithuania	5.75	Venta	0.09	-4.01	-0.06	-3.97	1.23167
321	Luxembourg	0.5	Rhine	0.01	-0.28	0.01	-0.25	2.29959
322	Latvia	0.5	Barta	0.04	1.05	0.17	1.27	0.189913
323	Latvia	0.5	Daugava	0.01	0.03	0.03	0.06	0.724565
324	Latvia	3.5	Gauja	0.02	-1.27	-0.11	-1.35	0.126333
325	Latvia	1.5	Lielupe	0.01	-0.17	0.03	-0.13	0.518497
326	Latvia	1.25	Narva	0.01	-1.82	-0.09	-1.89	0.243011
327	Latvia	0.75	Salaca	0	-0.12	0	-0.12	0.286824
328	Latvia	0.25	Venta	0	-0.08	-0.01	-0.09	0.090872
329	Morocco	1	Daoura	0.01	-0.61	-0.02	-0.62	0.027087
330	Morocco	1.75	Dra	0.03	0.42	0.03	0.48	0.132851
331	Morocco	7.5	Guir	-0.53	0.57	0.02	0.06	0.305913
332	Morocco	1.25	Tafna	0.02	0.11	0.01	0.14	0.865052
333	Moldova	0.25	Danube	0.1	0.68	0.05	0.83	0.079438
334	Moldova	1.75	Dniester	-0.1	-1.82	-0.21	-2.13	0.484596
335	Moldova	1.25	Kogilnik	-0.12	-0.79	-0.12	-1.03	1.39222
336	Moldova	0.25	Sarata	0.04	0.08	-0.03	0.09	1.7032
337	Mexico	0.25	Candelaria	0.01	-0.36	-0.04	-0.39	0.445715
338	Mexico	0.75	Coatan Achute	0.01	0	0	0.01	0.128753
339	Mexico	0.25	Colorado	0.08	0	0.04	0.11	0.043837
340	Mexico	1	Grijalva	0.05	0.44	0.05	0.54	0.450699
341	Mexico	6.5	Hondo	0.67	-0.3	-0.04	0.33	0.29573
342	Mexico	1.25	Rio Grande (North America)	0.04	-0.09	0	-0.05	4.3898
343	Mexico	28.5	Tijuana	0.74	12.44	1.62	14.81	0.234008
344	Mexico	0.5	Yaqui	0.43	3.53	0.54	4.5	9.33482
345	Macedonia	6.75	Drin	-0.24	0.41	-0.03	0.14	2.36506
346	Macedonia	0.25	Lake Prespa	0.01	0.11	0	0.12	0.554738
347	Macedonia	0.25	Struma	0.01	0.06	0.01	0.07	0.164798
348	Macedonia	0.25	Vardar	0.01	0.05	0	0.06	0.131098
349	Mali	2	Niger	0.06	0.64	0.11	0.8	0.142168
350	Mali	46	Senegal	0.97	5.4	0.15	6.52	1.62028
351	Mali	11.5	Volta	0.24	1.47	-0.01	1.7	7.95134
352	Myanmar (Burma)	1.75	Irrawaddy	0.09	0.04	0.01	0.15	1.66285
353	Myanmar (Burma)	32.25	Kaladan	-0.26	-9.3	-0.14	-9.69	0.591369
354	Myanmar (Burma)	2.25	Mekong	0.04	-0.26	0.01	-0.21	27.2906
355	Myanmar (Burma)	2	Pakchan	-0.04	-0.36	-0.01	-0.41	1.04773
356	Myanmar (Burma)	0.25	Salween	0	-0.17	0	-0.18	0.656899
357	Mongolia	9.5	Amur	-0.03	-1.03	-0.05	-1.11	0.075773
358	Mongolia	23.5	Har Us Nur	0.02	0.57	0	0.59	2.80976
359	Mongolia	21.25	Jenisej/Yenisey	0.02	0.84	0.01	0.87	0.188507
360	Mongolia	39.75	Lake Ubsa-Nur	0.11	4.71	0.04	4.87	0.240455
361	Mongolia	5.75	Pu Lun T'o	0.01	0.23	0	0.24	1.39048
362	Montenegro	1.75	Danube	0	0.07	0	0.06	0.066768
363	Mozambique	0.75	Buzi	-0.01	-0.54	-0.29	-0.84	0.019172
364	Mozambique	2	Incomati	0.01	0.02	0	0.04	0.187073
365	Mozambique	1.5	Limpopo	0	0.09	0	0.09	0.558271
366	Mozambique	7.5	Maputo	0.01	-0.05	0.01	-0.03	0.384258
367	Mozambique	0.25	Pungwe	0	-0.01	0	-0.01	0.887872
368	Mozambique	2.5	Ruvuma	-0.02	-0.04	0	-0.05	0.020346
369	Mozambique	7.75	Sabi	0.01	-0.57	0	-0.56	0.948825
370	Mozambique	3	Umbeluzi	0	-0.24	0	-0.24	0.545635
371	Mozambique	0.75	Zambezi	0.01	1.8	0.02	1.84	0.273399
372	Mauritania	14.75	Atui	0.05	-1.89	-0.03	-1.87	1.9549
373	Mauritania	1.25	Senegal	0	0.01	0	0.01	3.11883
374	Malawi	19	Zambezi	0.11	2.59	0.04	2.73	0.003837
375	Malaysia	8.75	Golok	-0.8	2.4	0.21	1.81	1.4786
376	Malaysia	0.25	Sembakung	-0.04	0.57	0.11	0.64	9.58209
377	Namibia	0.75	Cuvelai/Etosha	0.01	-0.88	-0.04	-0.9	1.08358
378	Namibia	10.5	Kunene	0.07	0.79	0.04	0.91	0.057425
379	Namibia	1.25	Okavango	0	0.01	0	0.01	0.893948
380	Namibia	15	Orange	0.02	0.34	0.02	0.38	0.014145
381	Namibia	20.5	Zambezi	0.01	0.23	0.01	0.25	0.300975
382	Niger	1.5	Lake Chad	0	0.06	0	0.06	0.164214
383	Niger	57.75	Niger	0.14	0.94	0.01	1.09	0.036807
384	Nigeria	42.25	Akpa	-0.13	1.63	0.05	1.56	2.12122
385	Nigeria	0.25	Cross	0.01	0.45	0.01	0.46	9.513
386	Nigeria	3.25	Lake Chad	0.22	-0.86	0.13	-0.51	0.374228
387	Nigeria	15.25	Niger	0.25	1.59	0.22	2.06	9.45303
388	Nigeria	44.75	Oueme	0.96	-8.58	0.34	-7.28	21.0542
389	Nicaragua	0.75	Coco/Segovia	0.11	4.43	0.05	4.59	49.6024
390	Nicaragua	1.75	Negro	0.02	0.03	0.01	0.07	5.13846
391	Nicaragua	0.5	San Juan	-0.02	-0.12	0.01	-0.13	0.556723
392	Netherlands	2.25	Rhine	0.01	0.17	0.02	0.2	0.420787
393	Norway	1	Glama	0.29	2.81	0.7	3.8	1.36036
394	Norway	7	Klaralven	0.06	0.11	0.07	0.24	3.30431
395	Norway	1.5	Naatamo	0	0.06	0.01	0.07	0.694148
396	Norway	0.25	Pasvik	0	0	0	0	0.054993
397	Norway	0.25	Tana	0	0	0	0	0.003091
398	Norway	2.75	Torne/Tornealven	0	0.01	0	0.01	0.003887
399	Nepal	1	Ganges-Brahmaputra-Meghna	0	0.01	0	0.01	0.006242
400	Pakistan	14	Dasht	0.31	9.6	-1.6	8.31	0.007983
401	Pakistan	2.75	Helmand	0.21	0.37	0.07	0.65	29.8375
402	Pakistan	1.25	Indus	0.1	0.17	0.03	0.3	0.50359
403	Panama	56.75	Changuinola	-16.44	48.41	-2.44	29.53	0.239209
404	Peru	0.25	Amazon	0	0.04	0	0.05	120.789
405	Peru	78.25	Chira	-0.19	0.74	-0.03	0.51	0.04014
406	Peru	0.75	Lake Titicaca-Poopo System	0.04	0.29	0.02	0.35	8.85903
407	Peru	4	Zarumilla	0.06	0.44	0.02	0.52	0.414235
408	Papua New Guinea	0.25	Fly	0.03	0.14	0.02	0.19	1.04637
409	Papua New Guinea	5.5	Sepik	0	-1.55	-0.01	-1.56	0.187829
410	Papua New Guinea	5.75	Tami	0	-0.96	-0.02	-0.98	0.372799
411	Papua New Guinea	0.5	Tjeroaka-Wanggoe	0	-0.29	0	-0.29	0.975451
412	Poland	0.25	Neman	0	-0.23	0	-0.24	0.036926
413	Poland	0.5	Oder/Odra	0.01	-0.08	0.02	-0.05	0.005423
414	Poland	13.75	Vistula/Wista	0.35	-3.84	-1.79	-5.27	0.282148
415	Korea, Democratic People's Republic of (North)	22.75	Amur	0.64	-10.59	-2.34	-12.29	13.9052
416	Korea, Democratic People's Republic of (North)	0.25	Han	0	-0.17	0	-0.17	21.7925
417	Korea, Democratic People's Republic of (North)	1.25	Tumen	0.06	0.15	0	0.21	0.031462
418	Korea, Democratic People's Republic of (North)	1	Yalu	0	-0.13	-0.05	-0.17	1.31416
419	Portugal	2.75	Douro/Duero	0.15	0.97	0.13	1.26	0.595493
420	Portugal	2.25	Guadiana	0.62	2.76	0.44	3.83	3.00512
421	Portugal	1.5	Mino	-0.27	-1.4	-0.11	-1.79	2.35597
422	Portugal	0.25	Tagus/Tejo	0.08	0.43	0.04	0.55	0.285571
423	Paraguay	2.75	La Plata	-0.3	0.68	0.17	0.55	0.259329
424	Romania	34.25	Danube	0.09	-13.87	-0.1	-13.88	1.71687
425	Russia	26.25	Amur	0.08	-8.57	-1.77	-10.26	5.06378
426	Russia	128.75	Daugava	0.2	-3.07	-1.21	-4.07	21.5312
427	Russia	1.5	Dnieper	0	-0.87	-0.21	-1.09	4.31595
428	Russia	12.25	Don	0.05	-7.29	-1.83	-9.07	0.108749
429	Russia	48	Har Us Nur	-3.89	-55.43	-6.38	-65.7	3.55744
430	Russia	0.25	Jenisej/Yenisey	0	0	0	0	11.6434
431	Russia	361.5	Kemi	0.25	-3.95	-2.53	-6.24	0.002975
432	Russia	0.5	Lake Ubsa-Nur	0	0.02	0	0.01	6.64603
433	Russia	1.25	Lava/Pregel	0	-0.01	0	-0.02	0.01011
434	Russia	0.75	Mius	0.01	-0.72	-0.1	-0.81	0.011759
435	Russia	0.5	Narva	0	-0.43	-0.29	-0.72	0.170753
436	Russia	4.25	Neman	0.03	0.57	-0.16	0.43	0.232188
437	Russia	1	Ob	0.01	-0.91	-0.13	-1.03	0.487022
438	Russia	339.75	Olanga	-0.14	-48.51	-10.25	-58.9	0.204351
439	Russia	3.5	Oral/Ural	0	0.03	-0.01	0.02	22.6352
440	Russia	16.75	Oulu	-0.61	-14.63	-1.37	-16.61	0.017508
441	Russia	0.75	Pasvik	0	0.02	0	0.03	2.46108
442	Russia	0.5	Samur	0	0.02	0	0.02	0.015377
443	Russia	0.5	Sujfun	0	0.22	-0.03	0.19	0.009831
444	Russia	0.75	Sulak	0.01	0.03	-0.17	-0.13	0.186171
445	Russia	1.5	Terek	0.04	0.28	-0.08	0.24	0.219582
446	Russia	3.5	Tuloma	-0.21	1.23	-0.48	0.54	0.577474
447	Serbia	5.25	Drin	0.03	0.69	-0.09	0.63	2.75576
448	Serbia	0.25	Vardar	-0.01	-0.16	-0.26	-0.43	0.444725
449	Suriname	1.25	Amazon	-0.05	-0.3	-1.24	-1.6	0.315042
450	Suriname	0.25	Corantijn/Courantyne	0	-0.04	0	-0.04	1.17836
451	Suriname	2	Essequibo	0	0	0	0	0.000211
452	Suriname	1.5	Maroni	0	0.02	0	0.03	0.002562
453	Slovakia	3	Danube	0	0.01	0	0.01	0.020073
454	Slovakia	4.75	Vistula/Wista	0	-1.3	-0.31	-1.6	0.013815
455	Slovenia	0.25	Danube	0.01	0.11	0.02	0.13	4.13013
456	Slovenia	2	Isonzo	0.13	1.66	0.24	2.02	0.120949
457	Uzbekistan	0.25	Aral Sea	0.01	0.33	-0.06	0.28	1.92125
458	Venezuela	41.75	Amacuro	-15.92	6.97	-0.01	-8.97	0.295167
459	Venezuela	0.5	Amazon	0	0	0	0	21.7229
460	Venezuela	4	Catatumbo	0	0.01	0	0.01	0.00133
461	Venezuela	1	Essequibo	0.03	0.69	0	0.72	0.00556
462	Venezuela	4.5	Orinoco	0.01	0.1	0.01	0.11	0.518853
463	Vietnam	48.25	Bei Jiang/Hsi	-0.25	7.45	0.81	8.01	0.125439
464	Vietnam	0.5	Ca/Song-Koi	0.03	0.18	0.01	0.22	10.7832
465	Vietnam	1.5	Ma	0.08	-0.42	-0.33	-0.67	0.57942
466	Vietnam	2.25	Mekong	0.09	0.04	-0.44	-0.3	2.9577
467	Vietnam	3.5	Red/Song Hong	-0.14	1.19	-0.62	0.43	2.94893
468	Russia	6.25	Volga	0.7	3.4	-0.83	3.27	10.7855
469	Russia	226.75	Vuoksa	-0.54	-43.91	-22.31	-66.76	16.9508
470	Rwanda	1.5	Congo/Zaire	0	0.02	0	0.01	63.2844
471	Rwanda	0.25	Nile	0.01	0.78	0.01	0.79	0.010838
472	Sudan	1.75	Baraka	0.05	0.88	0.06	0.99	1.12874
473	Sudan	1.5	Gash	0.05	0.36	0	0.42	7.0196
474	Sudan	0.75	Lake Chad	0.12	0.83	0.02	0.97	0.244048
475	Sudan	7	Lotagipi Swamp	0.41	0.71	0.05	1.17	0.575885
476	Sudan	1.25	Nile	0.01	-0.56	-0.01	-0.56	2.05216
477	Senegal	160	Gambia	-3.31	9.57	0.25	6.51	0.055152
478	Senegal	3.75	Geba	0.06	-0.45	0.01	-0.38	30.5268
479	Senegal	0.25	Senegal	0.01	0.1	0	0.11	0.654571
480	Sierra Leone	4	Great Scarcies	0.03	0	0.01	0.05	0.117405
481	Sierra Leone	0.25	Little Scarcies	0	0.06	0	0.07	0.945701
482	Sierra Leone	1	Mana-Morro	-0.01	0.21	0.01	0.21	0.239219
483	Sierra Leone	0.25	Moa	0	0.12	0	0.12	0.505159
484	El Salvador	0.75	Lempa	0.02	0.32	0.01	0.35	0.08431
485	El Salvador	0.75	Paz	0.05	-0.14	-0.1	-0.19	0.59315
486	Somalia	0.25	Awash	0.02	0.45	0.02	0.49	0.419842
487	Somalia	0.25	Juba-Shibeli	-0.01	-0.05	0	-0.06	2.13808
488	Serbia	18.5	Danube	-0.44	-1.48	-0.01	-1.93	0.593077
489	Sweden	7.75	Klaralven	0.12	-0.3	-1.61	-1.79	0.239501
490	Sweden	6.75	Torne/Tornealven	0.04	-0.54	-0.01	-0.52	3.07586
491	Swaziland	4.5	Incomati	0	0.02	0	0.03	7.46005
492	Swaziland	0.25	Maputo	0.03	0.16	0.01	0.2	1.02729
493	Swaziland	1	Umbeluzi	0.09	0.45	0.03	0.56	0.022527
494	Syria	0.25	Asi/Orontes	0.01	-0.02	0	-0.01	0.17039
495	Syria	2	Jordan	0.28	1.94	0.24	2.46	0.768888
496	Syria	0.25	Nahr El Kebir	0.18	0.01	-0.02	0.16	0.068185
497	Syria	0.25	Tigris-Euphrates/Shatt al Arab	0.22	0.55	0.01	0.78	3.68406
498	Chad	12	Lake Chad	-1.55	3.38	-0.27	1.57	0.474015
499	Chad	90.5	Niger	0.14	1.48	0.02	1.64	0.600523
500	Togo	1	Mono	0.01	0.11	0	0.12	6.77418
501	Togo	2.25	Volta	0.03	-0.71	0.03	-0.66	7.63769
502	Thailand	2.25	Mekong	0.03	-0.06	0.02	-0.01	0.407402
503	Thailand	16.75	Salween	0.3	-13.73	-0.48	-13.91	2.04691
504	Tajikistan	0.75	Aral Sea	0.01	0.09	0.01	0.1	1.66391
505	Tajikistan	14.25	Tarim	-0.01	8.33	0.13	8.45	23.1606
506	Turkmenistan	0.75	Aral Sea	0	0.01	0	0.01	0.115765
507	Turkmenistan	7	Atrak	-0.15	0.95	0.02	0.81	5.78193
508	Turkmenistan	1.25	Hari/Harirud	0.06	0.12	-0.04	0.15	0.004497
509	Turkmenistan	1.5	Murgab	-1.11	-0.27	-0.01	-1.39	1.05216
510	Timor Leste	2.75	Loes	0.23	-0.09	0.01	0.16	0.109382
511	Tunisia	0.25	Medjerda	0.01	0.12	0	0.14	0.100054
512	Turkey	1.5	Asi/Orontes	0.65	-0.87	0.16	-0.06	0.332006
513	Turkey	2.25	Coruh	0.31	-0.67	-0.13	-0.48	0.185041
514	Turkey	2	Kura-Araks	0.09	0.15	0.03	0.27	2.72799
515	Turkey	3.5	Maritsa	0.17	-1.03	-0.14	-1	2.06101
516	Turkey	1	Tigris-Euphrates/Shatt al Arab	-0.07	-1.41	-0.18	-1.66	0.629172
517	Tanzania, United Republic of	19.75	Congo/Zaire	-1.22	-1.37	-0.39	-2.97	1.37435
518	Tanzania, United Republic of	14.5	Lake Natron	0.04	-0.62	0.04	-0.54	0.523193
519	Tanzania, United Republic of	3.25	Nile	-0.12	0.22	0	0.1	9.61508
520	Tanzania, United Republic of	8.75	Pangani	0.23	2.88	0.08	3.19	4.77354
521	Tanzania, United Republic of	4	Ruvuma	0.01	0.87	0.04	0.92	1.06613
522	Tanzania, United Republic of	4.25	Umba	0.03	-0.32	0.01	-0.28	7.15949
523	Tanzania, United Republic of	0.5	Zambezi	0.01	0.02	0	0.02	2.68852
524	Uganda	2.75	Lotagipi Swamp	0.06	-0.31	0	-0.26	0.916727
525	Uganda	0.5	Nile	0	-0.8	0	-0.81	0.18604
526	Ukraine	19.5	Danube	0.24	-4.25	0.12	-3.89	1.68513
527	Ukraine	4.25	Dnieper	-0.03	-0.13	-0.42	-0.59	0.082084
528	Ukraine	37.75	Dniester	-0.85	-35.66	-5.75	-42.26	23.4598
529	Ukraine	6	Don	0.09	-3.78	-0.6	-4.3	2.66998
530	Ukraine	5.75	Kogilnik	-0.08	-2.74	-1.35	-4.17	21.061
531	Ukraine	0.5	Vistula/Wista	0.01	-0.61	-0.03	-0.63	4.49366
532	Uruguay	1.5	La Plata	0.04	-0.77	-0.35	-1.08	5.90394
533	Uruguay	10.75	Lagoon Mirim	-0.35	-0.56	-0.07	-0.98	0.216234
534	United States of America	3	Alsek	-0.56	-0.41	-0.05	-1.02	1.64668
535	United States of America	0.25	Colorado	0	0	0	0	0.872763
536	United States of America	65.5	Columbia	-3.57	12.64	1.93	11.01	0.187923
537	United States of America	64	Firth	-12.79	-4.3	-7.41	-24.49	0
538	United States of America	0.25	Mississippi	0	0	0	0	7.63345
539	United States of America	336	Rio Grande (North America)	-26.72	-281.61	-46	-354.33	6.18225
540	United States of America	16.75	Skagit	-0.09	-28.34	-6.18	-34.61	0
541	United States of America	31.75	St. Croix	-0.3	5.3	0.66	5.67	75.3891
542	United States of America	0.75	St. John (North America)	0	0.03	0	0.03	0.681912
543	United States of America	0.25	St. Lawrence	0	0.04	0.01	0.05	3.00932
544	United States of America	2.25	Stikine	0.01	-0.1	-0.21	-0.3	0.013914
545	United States of America	56.5	Yaqui	4.26	12.02	1.61	17.89	0.018895
546	United States of America	0.25	Yukon	0	0	0	0	0.076424
547	Vietnam	0.5	Saigon	0.02	0.21	0.05	0.28	25.6918
548	Vietnam	95.5	Song Vam Co Dong	0	0.19	0	0.19	3e-06
549	South Africa	2	Incomati	0.26	0.93	0	1.19	0.107097
550	South Africa	0.5	Limpopo	-0.08	0.75	0.17	0.83	0.100123
551	South Africa	2.25	Maputo	-0.03	0.7	0.07	0.73	3.55066
552	South Africa	16	Orange	-1	8.44	0.39	7.83	3.32847
553	South Africa	2	Thukela	0.07	0.15	0.02	0.24	1.23063
554	Congo, Democratic Republic of (Kinshasa)	53.75	Chiloango	-2.05	-5.89	-0.42	-8.37	13.6885
555	Congo, Democratic Republic of (Kinshasa)	2.5	Congo/Zaire	0.12	1.33	0.09	1.55	0.809442
556	Congo, Democratic Republic of (Kinshasa)	0.75	Nile	0	0.34	0	0.34	9.54696
557	Congo, Democratic Republic of (Kinshasa)	184.5	Zambezi	0.21	1.38	0.09	1.68	1.86149
558	Zambia	1.75	Congo/Zaire	0.01	0.61	0	0.63	0.639396
559	Zambia	0.25	Zambezi	0	-0.01	0	-0.01	41.4701
560	Zimbabwe	14.25	Limpopo	0.05	0.77	0.05	0.87	2.30794
561	Zimbabwe	49.25	Okavango	0.16	2.48	0.1	2.75	0.015769
562	Zimbabwe	6	Sabi	0.06	-0.81	-0.03	-0.78	1.98857
563	Zimbabwe	1.75	Zambezi	0.01	0.04	0	0.04	8.55147
564	Zimbabwe	7.75	Sabi	-0.27	-0.08	-0.07	-0.42	0.935585
565	Zimbabwe	17.5	Zambezi	0.3	3.7	0.04	4.05	0.138426
[truncated: 206 more columns]
